# Supplementary material for: Experimental Evidence of a Dirac Gap Opening in Carbon-Doped Topological Insulator Bi2Se3
Source: Nanomaterials (Basel). 2026 Feb 5;16(3):205. doi: 10.3390/nano16030205 (PMC12899001; doi:10.3390/nano16030205)
Supplement: Supplementary file 1 [file nanomaterials-16-00205-s001.zip]

Archive with 1 entries (1 files):
- nanomaterials-4068841-supplementary.pdf
